# Supplementary material for: Capture, Sampling and Analysis of Biogenic CO2 Streams for Methanol Synthesis
Source: Membranes (Basel). 2026 Mar 17;16(3):106. doi: 10.3390/membranes16030106 (PMC13028185; doi:10.3390/membranes16030106)
Supplement: Supplementary file 1 [file membranes-16-00106-s001.zip]

Archive with 1 entries (1 files):
- membranes-4177148-supplementary.pdf
